# Supplementary material for: BK Polyomavirus bkv-miR-B1-5p: A Stable Micro-RNA to Monitor Active Viral Replication after Kidney Transplantation
Source: Int J Mol Sci. 2022 Jun 29;23(13):7240. doi: 10.3390/ijms23137240 (PMC9266457; doi:10.3390/ijms23137240)
Supplement: Supplementary file 1 [file ijms-23-07240-s001.zip]

Archive with 1 entries (1 files):
- ijms-1789402-supplementary.pdf
